# Supplementary material for: The Human Milk Microbiota is Modulated by Maternal Diet
Source: Microorganisms. 2019 Oct 29;7(11):502. doi: 10.3390/microorganisms7110502 (PMC6920866; doi:10.3390/microorganisms7110502)
Supplement: Supplementary file 1 [file microorganisms-07-00502-s001.zip]

Archive with 9 entries (9 files):
- Figure_S1.pdf
- Figure_S2.pdf
- Figure_S3.pdf
- Figure_S4.pdf
- Figure_S5.pdf
- Figure_S6.pdf
- Figure_S7.pdf
- Table_S1.docx
- Table_S2.docx
